# Supplementary material for: Refining the link between REM sleep behavior disorder and neurodegeneration: Genetic correlation, Mendelian randomization, and colocalization evidence
Source: Medicine (Baltimore). 2026 Jul 10;105(28):e48922. doi: 10.1097/MD.0000000000048922 (PMC13362855; doi:10.1097/MD.0000000000048922)
Supplement: Supplementary file 1 [file medi-105-e48922-s001.xlsx]

## Sheet: Supplementary Table 1
Table S1. Genetic instrumental variables used for Mendelian randomization analysis of iRBD
	SNP	effect_allele.exposure	other_allele.exposure	effect_allele.outcome	other_allele.outcome	beta.exposure	beta.outcome	eaf.exposure	eaf.outcome	remove	palindromic	ambiguous	id.outcome	chr	pos	se.outcome	samplesize.outcome	pval.outcome	outcome	originalname.outcome	outcome.deprecated	mr_keep.outcome	data_source.outcome	chr.exposure	pos.exposure	se.exposure	pval.exposure	exposure	mr_keep.exposure	pval_origin.exposure	id.exposure	data_source.exposure	samplesize.exposure	action	SNP_index	mr_keep	units.outcome	units.exposure	rsq.exposure	effective_n.exposure	rsq.outcome	effective_n.outcome	steiger_dir	steiger_pval	proxy.outcome	target_snp.outcome	proxy_snp.outcome	target_a1.outcome	target_a2.outcome
1	rs112927259	C	T	C	T	1.09254	0.0213	0.00914	NA	FALSE	FALSE	FALSE	ebi-a-GCST005921	2	149916926	0.0101	314278	0.0354601	Family history of Alzheimer's disease || id:ebi-a-GCST005921	Family history of Alzheimer's disease	Family history of Alzheimer's disease || ||	TRUE	igd	2	149916926	0.215762	4.11296e-07	exposure	TRUE	reported	CNB2a2	textfile	9447	2	1	TRUE	NA	NA	0.00270736	9447	1.41514e-05	314278	TRUE	3.71893e-06	NA	NA	NA	NA	NA
2	rs16947905	A	G	A	G	0.491337	0.01	0.05346	NA	FALSE	FALSE	FALSE	ebi-a-GCST005921	16	49761670	0.0102	314278	0.3253	Family history of Alzheimer's disease || id:ebi-a-GCST005921	Family history of Alzheimer's disease	Family history of Alzheimer's disease || ||	TRUE	igd	16	49761670	0.0916828	8.36404e-08	exposure	TRUE	reported	CNB2a2	textfile	9447	2	1	TRUE	NA	NA	0.00303154	9447	3.05835e-06	314278	TRUE	3.22258e-07	NA	NA	NA	NA	NA
3	rs3756059	A	G	A	G	0.400794	0.0073	0.49584	NA	FALSE	FALSE	FALSE	ebi-a-GCST005921	4	90757272	0.01	314278	0.4672	Family history of Alzheimer's disease || id:ebi-a-GCST005921	Family history of Alzheimer's disease	Family history of Alzheimer's disease || ||	TRUE	igd	4	90757272	0.0488808	2.41538e-16	exposure	TRUE	reported	CNB2a2	textfile	9447	2	1	TRUE	NA	NA	0.00706779	9447	1.69564e-06	314278	TRUE	1.95351e-15	NA	NA	NA	NA	NA
4	rs76917400	G	A	G	A	0.440945	0.0073	0.08108	NA	FALSE	FALSE	FALSE	ebi-a-GCST005921	6	136144488	0.0099	314278	0.4584	Family history of Alzheimer's disease || id:ebi-a-GCST005921	Family history of Alzheimer's disease	Family history of Alzheimer's disease || ||	TRUE	igd	6	136144488	0.0860014	2.94109e-07	exposure	TRUE	reported	CNB2a2	textfile	9447	2	1	TRUE	NA	NA	0.00277555	9447	1.73007e-06	314278	TRUE	8.51017e-07	NA	NA	NA	NA	NA
5	rs16947905	A	G	A	G	0.491337	0.0404054	0.05346	NA	FALSE	FALSE	FALSE	ieu-b-18	16	49761670	0.0345932	115803	0.2428	multiple sclerosis || id:ieu-b-18	multiple sclerosis	multiple sclerosis || ||	TRUE	igd	16	49761670	0.0916828	8.36404e-08	exposure	TRUE	reported	CNB2a2	textfile	9447	2	1	TRUE	NA	NA	0.00303154	9447	1.17809e-05	115803	TRUE	1.36896e-06	NA	NA	NA	NA	NA
6	rs3756059	A	G	A	G	0.400794	0.0342082	0.49584	NA	FALSE	FALSE	FALSE	ieu-b-18	4	90760883	0.0162499	115803	0.0352801	multiple sclerosis || id:ieu-b-18	multiple sclerosis	multiple sclerosis || ||	TRUE	igd	4	90757272	0.0488808	2.41538e-16	exposure	TRUE	reported	CNB2a2	textfile	9447	2	1	TRUE	NA	NA	0.00706779	9447	3.82675e-05	115803	TRUE	2.95531e-13	TRUE	rs3756059	rs894280	A	G
7	rs16947905	A	G	A	G	0.491337	0.0854894	0.05346	0.0561212	FALSE	FALSE	FALSE	ebi-a-GCST90001390	16	49761670	0.0787645	6618	0.27777	Dementia with Lewy bodies || id:ebi-a-GCST90001390	Dementia with Lewy bodies	Dementia with Lewy bodies || ||	TRUE	igd	16	49761670	0.0916828	8.36404e-08	exposure	TRUE	reported	CNB2a2	textfile	9447	2	1	TRUE	NA	NA	0.00303154	9447	0.000178029	6618	TRUE	0.00917829	NA	NA	NA	NA	NA
8	rs3756059	A	G	A	G	0.400794	0.231399	0.49584	0.500869	FALSE	FALSE	FALSE	ebi-a-GCST90001390	4	90757272	0.0371422	6618	4.66273e-10	Dementia with Lewy bodies || id:ebi-a-GCST90001390	Dementia with Lewy bodies	Dementia with Lewy bodies || ||	TRUE	igd	4	90757272	0.0488808	2.41538e-16	exposure	TRUE	reported	CNB2a2	textfile	9447	2	1	TRUE	NA	NA	0.00706779	9447	0.00583246	6618	TRUE	0.628851	NA	NA	NA	NA	NA
9	rs76917400	G	A	G	A	0.440945	-0.00183468	0.08108	0.0772287	FALSE	FALSE	FALSE	ebi-a-GCST90001390	6	136144488	0.067702	6618	0.978376	Dementia with Lewy bodies || id:ebi-a-GCST90001390	Dementia with Lewy bodies	Dementia with Lewy bodies || ||	TRUE	igd	6	136144488	0.0860014	2.94109e-07	exposure	TRUE	reported	CNB2a2	textfile	9447	2	1	TRUE	NA	NA	0.00277555	9447	1.11e-07	6618	TRUE	0.00108236	NA	NA	NA	NA	NA
10	rs112506767	C	T	C	T	1.24937	-0.0408	0.00795	0.0213	FALSE	FALSE	FALSE	ieu-b-7	13	21928880	0.1582	11518	0.7963	Parkinson's disease || id:ieu-b-7	Parkinson's disease	Parkinson's disease || ||	TRUE	igd	13	21928880	0.243752	2.96618e-07	exposure	TRUE	reported	CNB2a2	textfile	9447	2	1	TRUE	NA	NA	0.00277381	9447	5.77568e-06	11518	TRUE	0.000289963	NA	NA	NA	NA	NA
11	rs112927259	C	T	C	T	1.09254	0.096	0.00914	0.0155	FALSE	FALSE	FALSE	ieu-b-7	2	149916926	0.149	11518	0.519501	Parkinson's disease || id:ieu-b-7	Parkinson's disease	Parkinson's disease || ||	TRUE	igd	2	149916926	0.215762	4.11296e-07	exposure	TRUE	reported	CNB2a2	textfile	9447	2	1	TRUE	NA	NA	0.00270736	9447	3.60456e-05	11518	TRUE	0.000903732	NA	NA	NA	NA	NA
12	rs146507933	T	C	T	C	2.2588	-0.1328	0.00253	0.0181	FALSE	FALSE	FALSE	ieu-b-7	2	183239920	0.266	11518	0.617701	Parkinson's disease || id:ieu-b-7	Parkinson's disease	Parkinson's disease || ||	TRUE	igd	2	183239920	0.417325	6.21241e-08	exposure	TRUE	reported	CNB2a2	textfile	9447	2	1	TRUE	NA	NA	0.00309214	9447	2.16432e-05	11518	TRUE	0.000238311	NA	NA	NA	NA	NA
13	rs16947905	A	G	A	G	0.491337	-0.035	0.05346	0.06	FALSE	FALSE	FALSE	ieu-b-7	16	49761670	0.0487	468692	0.4722	Parkinson's disease || id:ieu-b-7	Parkinson's disease	Parkinson's disease || ||	TRUE	igd	16	49761670	0.0916828	8.36404e-08	exposure	TRUE	reported	CNB2a2	textfile	9447	2	1	TRUE	NA	NA	0.00303154	9447	1.10203e-06	468692	TRUE	1.97223e-07	NA	NA	NA	NA	NA
14	rs191280681	G	A	G	A	1.16608	0.211	0.00891	0.0137	FALSE	FALSE	FALSE	ieu-b-7	11	61378423	0.1507	15448	0.1613	Parkinson's disease || id:ieu-b-7	Parkinson's disease	Parkinson's disease || ||	TRUE	igd	11	61378423	0.220775	1.27944e-07	exposure	TRUE	reported	CNB2a2	textfile	9447	2	1	TRUE	NA	NA	0.00294492	9447	0.000126902	15448	TRUE	0.000980603	NA	NA	NA	NA	NA
15	rs192260324	G	A	G	A	1.73617	0.1453	0.00438	0.0256	FALSE	FALSE	FALSE	ieu-b-7	10	24666385	0.2033	11518	0.4747	Parkinson's disease || id:ieu-b-7	Parkinson's disease	Parkinson's disease || ||	TRUE	igd	10	24666385	0.329964	1.42726e-07	exposure	TRUE	reported	CNB2a2	textfile	9447	2	1	TRUE	NA	NA	0.00292266	9447	4.43543e-05	11518	TRUE	0.000630302	NA	NA	NA	NA	NA
16	rs3756059	A	G	A	G	0.400794	0.0541	0.49584	0.5094	FALSE	FALSE	FALSE	ieu-b-7	4	90760883	0.0169	482730	0.00141198	Parkinson's disease || id:ieu-b-7	Parkinson's disease	Parkinson's disease || ||	TRUE	igd	4	90757272	0.0488808	2.41538e-16	exposure	TRUE	reported	CNB2a2	textfile	9447	2	1	TRUE	NA	NA	0.00706779	9447	2.1228e-05	482730	TRUE	1.76201e-14	TRUE	rs3756059	rs894280	A	G
17	rs76917400	G	A	G	A	0.440945	0.0681	0.08108	0.081	FALSE	FALSE	FALSE	ieu-b-7	6	136144488	0.0441	469691	0.1221	Parkinson's disease || id:ieu-b-7	Parkinson's disease	Parkinson's disease || ||	TRUE	igd	6	136144488	0.0860014	2.94109e-07	exposure	TRUE	reported	CNB2a2	textfile	9447	2	1	TRUE	NA	NA	0.00277555	9447	5.07697e-06	469691	TRUE	1.19188e-06	NA	NA	NA	NA	NA
18	rs112506767	C	T	C	T	1.24937	0.2716	0.00795	NA	FALSE	FALSE	FALSE	ebi-a-GCST90013429	13	21928880	0.1388	84684	0.0503698	Amyotrophic lateral sclerosis || id:ebi-a-GCST90013429	Amyotrophic lateral sclerosis	Amyotrophic lateral sclerosis || ||	TRUE	igd	13	21928880	0.243752	2.96618e-07	exposure	TRUE	reported	CNB2a2	textfile	9447	2	1	TRUE	NA	NA	0.00277381	9447	4.52137e-05	84684	TRUE	2.24192e-05	NA	NA	NA	NA	NA
19	rs112927259	C	T	C	T	1.09254	-0.013	0.00914	NA	FALSE	FALSE	FALSE	ebi-a-GCST90013429	2	149916926	0.1105	84684	0.9063	Amyotrophic lateral sclerosis || id:ebi-a-GCST90013429	Amyotrophic lateral sclerosis	Amyotrophic lateral sclerosis || ||	TRUE	igd	2	149916926	0.215762	4.11296e-07	exposure	TRUE	reported	CNB2a2	textfile	9447	2	1	TRUE	NA	NA	0.00270736	9447	1.63445e-07	84684	TRUE	1.90544e-06	NA	NA	NA	NA	NA
20	rs16947905	A	G	A	G	0.491337	0.0115	0.05346	NA	FALSE	FALSE	FALSE	ebi-a-GCST90013429	16	49761670	0.0264	84684	0.6623	Amyotrophic lateral sclerosis || id:ebi-a-GCST90013429	Amyotrophic lateral sclerosis	Amyotrophic lateral sclerosis || ||	TRUE	igd	16	49761670	0.0916828	8.36404e-08	exposure	TRUE	reported	CNB2a2	textfile	9447	2	1	TRUE	NA	NA	0.00303154	9447	2.24076e-06	84684	TRUE	7.71989e-07	NA	NA	NA	NA	NA
21	rs191280681	G	A	G	A	1.16608	-0.2348	0.00891	NA	FALSE	FALSE	FALSE	ebi-a-GCST90013429	11	61378423	0.1767	84684	0.1839	Amyotrophic lateral sclerosis || id:ebi-a-GCST90013429	Amyotrophic lateral sclerosis	Amyotrophic lateral sclerosis || ||	TRUE	igd	11	61378423	0.220775	1.27944e-07	exposure	TRUE	reported	CNB2a2	textfile	9447	2	1	TRUE	NA	NA	0.00294492	9447	2.08508e-05	84684	TRUE	4.51491e-06	NA	NA	NA	NA	NA
22	rs3756059	A	G	A	G	0.400794	-0.0135	0.49584	NA	FALSE	FALSE	FALSE	ebi-a-GCST90013429	4	90757272	0.0134	84684	0.3135	Amyotrophic lateral sclerosis || id:ebi-a-GCST90013429	Amyotrophic lateral sclerosis	Amyotrophic lateral sclerosis || ||	TRUE	igd	4	90757272	0.0488808	2.41538e-16	exposure	TRUE	reported	CNB2a2	textfile	9447	2	1	TRUE	NA	NA	0.00706779	9447	1.19857e-05	84684	TRUE	9.44244e-14	NA	NA	NA	NA	NA
23	rs76917400	G	A	G	A	0.440945	-0.0105	0.08108	NA	FALSE	FALSE	FALSE	ebi-a-GCST90013429	6	136144488	0.0267	84684	0.695601	Amyotrophic lateral sclerosis || id:ebi-a-GCST90013429	Amyotrophic lateral sclerosis	Amyotrophic lateral sclerosis || ||	TRUE	igd	6	136144488	0.0860014	2.94109e-07	exposure	TRUE	reported	CNB2a2	textfile	9447	2	1	TRUE	NA	NA	0.00277555	9447	1.82627e-06	84684	TRUE	2.17878e-06	NA	NA	NA	NA	NA
[truncated: 4 more columns]
