# Supplementary material for: Refining the link between REM sleep behavior disorder and neurodegeneration: Genetic correlation, Mendelian randomization, and colocalization evidence
Source: Medicine (Baltimore). 2026 Jul 10;105(28):e48922. doi: 10.1097/MD.0000000000048922 (PMC13362855; doi:10.1097/MD.0000000000048922)
Supplement: Supplementary file 3 [file medi-105-e48922-s003.xlsx]

## Sheet: iRBD_mr_results_reverse
Table S2. Mendelian randomization analyses assessing the causal effects of neurodegenerative diseases on iRBD
exposure	method	nsnp	b	se	pval
ebi-a-GCST90001390	Inverse variance weighted	6	0.384018	0.227439	0.0913262
ebi-a-GCST90001390	Inverse variance weighted (multiplicative random effects)	6	0.384018	0.227439	0.0913262
ebi-a-GCST90001390	Inverse variance weighted (fixed effects)	6	0.384018	0.0655206	4.60038e-09
ebi-a-GCST90001390	Weighted mode	6	0.0920539	0.0938467	0.371691
ebi-a-GCST90001390	Simple mode	6	0.450548	0.21597	0.0913448
ebi-a-GCST90001390	MR Egger	6	0.0570108	0.407514	0.895501
ebi-a-GCST90001390	Weighted median	6	0.192495	0.106057	0.0695201
ebi-a-GCST90013429	Inverse variance weighted	5	0.293571	0.252026	0.244082
ebi-a-GCST90013429	Inverse variance weighted (multiplicative random effects)	5	0.293571	0.252026	0.244082
ebi-a-GCST90013429	Inverse variance weighted (fixed effects)	5	0.293571	0.21945	0.180974
ebi-a-GCST90013429	Weighted mode	5	0.540035	0.315705	0.162333
ebi-a-GCST90013429	Simple mode	5	0.636056	0.446219	0.227166
ebi-a-GCST90013429	MR Egger	5	0.301217	0.645963	0.672768
ebi-a-GCST90013429	Weighted median	5	0.439452	0.273272	0.107811
ebi-a-GCST005921	Inverse variance weighted	10	0.138932	0.115688	0.229781
ebi-a-GCST005921	Inverse variance weighted (multiplicative random effects)	10	0.138932	0.102209	0.174053
ebi-a-GCST005921	Inverse variance weighted (fixed effects)	10	0.138932	0.115688	0.229781
ebi-a-GCST005921	Weighted mode	10	0.0644846	0.124855	0.617972
ebi-a-GCST005921	Simple mode	10	0.270106	0.295238	0.384113
ebi-a-GCST005921	MR Egger	10	-0.00345051	0.160179	0.983341
ebi-a-GCST005921	Weighted median	10	0.0766984	0.128403	0.550291
ieu-b-7	Inverse variance weighted	22	0.229625	0.126317	0.0690878
ieu-b-7	Inverse variance weighted (multiplicative random effects)	22	0.229625	0.126317	0.0690878
ieu-b-7	Inverse variance weighted (fixed effects)	22	0.229625	0.0787672	0.00355414
ieu-b-7	Weighted mode	22	0.147921	0.382747	0.703036
ieu-b-7	Simple mode	22	0.0586483	0.320073	0.856372
ieu-b-7	MR Egger	22	0.702215	0.289176	0.0247259
ieu-b-7	Weighted median	22	0.187251	0.13624	0.169313
