# Supplementary material for: Refining the link between REM sleep behavior disorder and neurodegeneration: Genetic correlation, Mendelian randomization, and colocalization evidence
Source: Medicine (Baltimore). 2026 Jul 10;105(28):e48922. doi: 10.1097/MD.0000000000048922 (PMC13362855; doi:10.1097/MD.0000000000048922)
Supplement: Supplementary file 4 [file medi-105-e48922-s004.xlsx]

## Sheet: Sheet1
Table S3. Bayesian colocalization analysis of shared genetic signals between iRBD and neurodegenerative diseases
exposure	outcome	nsnps	PP.H0.abf	PP.H1.abf	PP.H2.abf	PP.H3.abf	PP.H4.abf	PP.H4.abf_conditional	PP.H4.abf_1	PP.H4.abf_2
REM	Alzheimer	6264	3.49231e-11	0.959712	1.36047e-12	0.0373837	0.00290393	0.0720798	0.0402876	0.0776789
REM	multiple_sclerosis	4403	3.54407e-11	0.765429	7.41459e-12	0.160062	0.0745094	0.317641	0.234571	0.465504
REM	Dementia	3113	1.14198e-17	3.13611e-07	2.34309e-12	0.063409	0.936591	0.936591	1	14.7706
REM	Parkinson	9204	2.82744e-45	6.10575e-35	4.63078e-11	1	3.837e-11	3.837e-11	1	3.837e-11
REM	ALS	5702	3.33303e-11	0.832328	6.34051e-12	0.158327	0.00934494	0.0557336	0.167672	0.0590231
